# Supplementary material for: A compact VEGF signature associated with distant metastases and poor outcomes
Source: BMC Med. 2009 Mar 16;7:9. doi: 10.1186/1741-7015-7-9 (PMC2671523; doi:10.1186/1741-7015-7-9)
Supplement: Additional file 1 — Supplementary table. Summary of GEO submission of 202 microarrays used in this paper and clinical data of the patients in this study. [file 1741-7015-7-9-S1.xls]

## Sheet: Sheet1
GEO array names	RFS event	RFS months	OS event	OS months	Hu et al. Metastasis Paper 195 microarrays, manuscript in preparation	MetScore (1,2,3)	Used for MetScore SAM (Yes)	Age	ER (1=positive; 0=negative)	Node status (1=positive=1 or more nodes+; 0=negative)	Grade	Size (1= <=2cm; 2= >2cm to <=5cm; 3=>5cm; 4=any size with direct extension to chest wall or skin)	Singe Sample Predictor Subtype (S-SSP Subtype assigned according to Hu et al. 2005)	GEO individual microarray Accession number	Array Name	Target Source 2 (Cy5)	Target source 1 (Cy3)
020573-BC-Primary	1	10	0	22	GSE3521	3		41	1	1	3	3	HER2+/ER-	GSM34432	H1A9529-0087C	Breast primary tumor from a patient with an associated brain metastases, which is 020577-BC-Brain-Met(=73)	Stratagene Human Universal Reference that contained 1/10 added MCF7 and ME16C RNAs
020577-BC-Brain-Met(=73)	1	10	0	22	GSE3521	3	Yes						HER2+/ER-	GSM34520	H1A5949-019	Breast tumor metastasis to the brain associated with a primary tumor, which is 020573-BC-Primary	Stratagene Human Universal Reference that contained 1/10 added MCF7 and ME16C RNAs
030064-BC-Brain-Met	1	51	0	64	GSE3521	3	Yes	32	1	1	2	1	HER2+/ER-	GSM34435	H1A5365-900	Breast tumor metastasis to brain	Stratagene Human Universal Reference that contained 1/10 added MCF7 and ME16C RNAs
030222-Spinal-Met					GSE3521	3	Yes	45	1	1			HER2+/ER-	GSM80213	H1A6989-8227-V2	Breast tumor metastasis to Spinal Cord	Stratagene Human Universal Reference that contained 1/10 added MCF7 and ME16C RNAs
030311-BC-Brain-Met	1	28	0	51	GSE3521	3	Yes	48	1	0	3		LuminalB	GSM80214	H1A6730-744	Breast tumor metastasis to brain	Stratagene Human Universal Reference that contained 1/10 added MCF7 and ME16C RNAs
030432-BC-Brain-Met					GSE3521	3	Yes						LuminalB	GSM34511	H1A9529-042C	Breast tumor metastasis to brain	Stratagene Human Universal Reference that contained 1/10 added MCF7 and ME16C RNAs
030432-BC-Brain-Met-Int					GSE3521	3							LuminalB	GSM34498	H1A9529-0001C	Breast tumor metastasis to brain	Stratagene Human Universal Reference that contained 1/10 added MCF7 and ME16C RNAs
030521-BC-Brain-Met	1	1	0	22	GSE3521	3							HER2+/ER-	GSM34453	H1A7411-0109-C	Breast tumor metastasis to brain	Stratagene Human Universal Reference that contained 1/10 added MCF7 and ME16C RNAs
030521-BC-Brain-Met-Int	1	1	0	22	GSE3521	3	Yes						HER2+/ER-	GSM34472	H1A7411-0110-C	Breast tumor metastasis to brain	Stratagene Human Universal Reference that contained 1/10 added MCF7 and ME16C RNAs
982085-BC-Brain-Met	1	1	1	51	GSE3521	3	Yes	61	0				Basal-like	GSM80215	H1A5365-899	Breast tumor metastasis to brain	Stratagene Human Universal Reference that contained 1/10 added MCF7 and ME16C RNAs
9830-000060B	0	52.9973	0	52.9973	GSE3521	2	Yes	79	1	0	2	2	LuminalA	GSM52885	H1AUNC-1012-C	Breast Tumor	Stratagene Human Universal Reference that contained 1/10 added MCF7 and ME16C RNAs
9830-000094B	0	54	0	54	GSE3521	1	Yes	62	1	0	2	1	LuminalA	GSM52886	H1AUNC-0995-C	Breast Tumor	Stratagene Human Universal Reference that contained 1/10 added MCF7 and ME16C RNAs
9830-000248B	0	48	0	48	GSE3521	2	Yes	37	1	1	3	1	HER2+/ER-	GSM52887	H1AUNC-0997-C	Breast Tumor	Stratagene Human Universal Reference that contained 1/10 added MCF7 and ME16C RNAs
9830-000517B	0	42	0	42	GSE3521	2	Yes	44	0	0		2	LuminalB	GSM52888	H1AUNC-1004-C	Breast Tumor	Stratagene Human Universal Reference that contained 1/10 added MCF7 and ME16C RNAs
9830-010042B	0	39	0	39	GSE3521	1	Yes	77	0	0	3	1	Normal Breast-like	GSM53474	H1AUNC-0932-C	Breast Tumor	Stratagene Human Universal Reference that contained 1/10 added MCF7 and ME16C RNAs
9830-010118B	0	41	0	41	GSE3521	2	Yes	47	0	1	3	3	Basal-like	GSM80216	H1AUNC-1005-C	Breast Tumor	Stratagene Human Universal Reference that contained 1/10 added MCF7 and ME16C RNAs
9830-010130B	0	44	0	44	GSE3521	1	Yes	39	0	0	3	2	Basal-like	GSM80217	H1AUNC-1006-C	Breast Tumor	Stratagene Human Universal Reference that contained 1/10 added MCF7 and ME16C RNAs
9830-010214B	0	37	0	37	GSE3521	1	Yes	57	0	0	3	1	Basal-like	GSM80218	H1AUNC-1007-C	Breast Tumor	Stratagene Human Universal Reference that contained 1/10 added MCF7 and ME16C RNAs
9830-010255B	0	35	0	35	GSE3521	1	Yes	49	0	0	3	2	HER2+/ER-	GSM80219	H1AUNC-1016-C	Breast Tumor	Stratagene Human Universal Reference that contained 1/10 added MCF7 and ME16C RNAs
9830-010384B	0	32	0	32	GSE3521	2	Yes	34	0	1	3	2	Basal-like	GSM80220	H1AUNC-1017-C	Breast Tumor	Stratagene Human Universal Reference that contained 1/10 added MCF7 and ME16C RNAs
9830-010461B	0	32	0	32	GSE3521	2	Yes	59	1	1	1	2	LuminalA	GSM52889	H1AUNC-0938-C	Breast Tumor	Stratagene Human Universal Reference that contained 1/10 added MCF7 and ME16C RNAs
9830-020018B	0	31	0	31	GSE3521	1	Yes	55	0	0	3	1	Basal-like	GSM80221	H1AUNC-1018-C	Breast Tumor	Stratagene Human Universal Reference that contained 1/10 added MCF7 and ME16C RNAs
9830-020025B	0	27	0	27	GSE3521	1	Yes	67	1	0	1	2	LuminalA	GSM52890	H1AUNC-1019-C	Breast Tumor	Stratagene Human Universal Reference that contained 1/10 added MCF7 and ME16C RNAs
9830-020039B	0	32	0	32	GSE3521	1	Yes	37	1	0	3	1	Basal-like	GSM80222	H1AUNC-1008-C	Breast Tumor	Stratagene Human Universal Reference that contained 1/10 added MCF7 and ME16C RNAs
9830-020072B	0	23	0	23	GSE3521	2	Yes	75	1	0	2	2	LuminalA	GSM52891	H1AUNC-1009-C	Breast Tumor	Stratagene Human Universal Reference that contained 1/10 added MCF7 and ME16C RNAs
9830-020185B	0	26	0	26	GSE3521	2	Yes	58	1	1	1	3	LuminalA	GSM52892	H1AUNC-1010-C	Breast Tumor	Stratagene Human Universal Reference that contained 1/10 added MCF7 and ME16C RNAs
9830-020310B	0	24	0	24	GSE3521	2	Yes	40	1	0	2	3	LuminalB	GSM52893	H1AUNC-1011-C	Breast Tumor	Stratagene Human Universal Reference that contained 1/10 added MCF7 and ME16C RNAs
9830-020340B	0	6	1	6	GSE3521	1	Yes	80	1	0	3	2	LuminalB	GSM53480	H1AUNC-1014-C	Breast Tumor	Stratagene Human Universal Reference that contained 1/10 added MCF7 and ME16C RNAs
9830-020416B	0	23	0	23	GSE3521	2	Yes	75	1	1	3	2	LuminalA	GSM53481	H1AUNC-1015-C	Breast Tumor	Stratagene Human Universal Reference that contained 1/10 added MCF7 and ME16C RNAs
9830-020461B	0	23	0	23	GSE3521	2	Yes	75	1	0	3	2	LuminalA	GSM52894	H1AUNC-0933-C	Breast Tumor	Stratagene Human Universal Reference that contained 1/10 added MCF7 and ME16C RNAs
A1-10_Adrenal-Met	1	2	1	2	GSE3521	3							Basal-like	GSM52910	H1A6912-6834V2	Autopsy patient #1 adrenal gland metastasis from breast	Stratagene Human Universal Reference that contained 1/10 added MCF7 and ME16C RNAs
A1-17-Left-Primary	1	2	1	2	GSE3521	3	Yes	64	0	1	3	4	Basal-like	GSM34473	H1A9529-0094C	Autopsy patient #1 breast primary tumor	Stratagene Human Universal Reference that contained 1/10 added MCF7 and ME16C RNAs
A4-LLL-Lung-Met	1	22	1	22	GSE3521	3	Yes	44	1	1	3	4	Basal-like	GSM34467	H1A6912-6852V2	Autopsy patient #4 lung metastasis from breast foci A	Stratagene Human Universal Reference that contained 1/10 added MCF7 and ME16C RNAs
A4-LUL-Lung-Met	1	22	1	22	GSE3521	3							Basal-like	GSM34443	H1A6912-6851V2	Autopsy patient #4 lung metastasis from breast foci B	Stratagene Human Universal Reference that contained 1/10 added MCF7 and ME16C RNAs
A5-Skin#1-Right-Met	1	26	1	26	GSE3521	3		65	0	1	3	4	Basal-like	GSM34468	H1A6912-6853V2	Autopsy patient #5 skin metastasis from breast foci A	Stratagene Human Universal Reference that contained 1/10 added MCF7 and ME16C RNAs
A5-Skin-Left-Met	1	26	1	26	GSE3521	3	Yes						Basal-like	GSM34568	H1A6912-6955V2	Autopsy patient #5 skin metastasis from breast foci B	Stratagene Human Universal Reference that contained 1/10 added MCF7 and ME16C RNAs
A6-Liver-Met	1	1	1	16	GSE3521	3	Yes	53	1	1	3	2	LuminalB	GSM80223	H1A7871-2410V2	Autopsy patient #6 liver metastasis from breast	Stratagene Human Universal Reference that contained 1/10 added MCF7 and ME16C RNAs
A6-Lung-Met	1	1	1	16	GSE3521	3		53	1	1	3	2	Normal Breast-like	GSM80224	H1A7871-2411V2	Autopsy patient #6 lung metastasis from breast	Stratagene Human Universal Reference that contained 1/10 added MCF7 and ME16C RNAs
A7-Brain-Met-v2	1	25	1	25	GSE3521	3	Yes	58	0	1	3	2	Basal-like	GSM52913	H1A7871-2407V2	Autopsy patient #7 Brain metastasis from breast	Stratagene Human Universal Reference that contained 1/10 added MCF7 and ME16C RNAs
A7-LN-Met	1	25	1	25	GSE3521	3							Basal-like	GSM52917	H1A4594V2	Autopsy patient #7 Lymph Node regional metastasis from breast	Stratagene Human Universal Reference that contained 1/10 added MCF7 and ME16C RNAs
A8-Caudaequina-Met	1	1	1	44	GSE3521	3	Yes	46	1	1	2	2	HER2+/ER-	GSM52919	H1A4956V2_Na	Autopsy patient #8 Caudaequina metastasis from breast	Stratagene Human Universal Reference that contained 1/10 added MCF7 and ME16C RNAs
A8-Lung-Met	1	1	1	44	GSE3521	3							HER+/ER-	GSM52921	H1A2371V2	Autopsy patient #8 Lung metastasis from breast	Stratagene Human Universal Reference that contained 1/10 added MCF7 and ME16C RNAs
BC00004	0	118	0	118	GSE3529	1	Yes	67	0	0	2	1	LuminalA	GSM34474	H1A9529-30C_Na	Breast Tumor	Stratagene Human Universal Reference that contained 1/10 added MCF7 and ME16C RNAs
BC00004-Repeat1	0	118	0	118	GSE3521	1							LuminalA	GSM34439	H1A6433-2600V2	Breast Tumor	Stratagene Human Universal Reference that contained 1/10 added MCF7 and ME16C RNAs
BC00010	1	16	1	16	GSE3521	2	Yes	47	0	1	2	3	HER2+/ER-	GSM34558	H1A9529-39C_Na	Breast Tumor	Stratagene Human Universal Reference that contained 1/10 added MCF7 and ME16C RNAs
BC00010-Repeat1	1	16	1	16	GSE3521	2							HER2+/ER-	GSM34515	H1A6433-2601V2	Breast Tumor	Stratagene Human Universal Reference that contained 1/10 added MCF7 and ME16C RNAs
BC00014	1	18	1	23	GSE3521	2	Yes	69	0	1	3	4	LuminalA	GSM34494	H1A9529-0045Na_C	Breast Tumor	Stratagene Human Universal Reference that contained 1/10 added MCF7 and ME16C RNAs
BC00014-Repeat1	1	18	1	23	GSE3521	2							HER2+/ER-	GSM34436	H1A6730-644	Breast Tumor	Stratagene Human Universal Reference that contained 1/10 added MCF7 and ME16C RNAs
BC00024T	1	3	1	3	GSE3521	2	Yes	68	0	1	3	3	Basal-like	GSM34559	H1A_C_0077	Breast Tumor	Stratagene Human Universal Reference that contained 1/10 added MCF7 and ME16C RNAs
BC00029T	0	62	0	62	GSE3521	2	Yes	44	0	1	3		Basal-like	GSM34479	H1A_C_0078	Breast Tumor	Stratagene Human Universal Reference that contained 1/10 added MCF7 and ME16C RNAs
BC00030-MET-post chemo	1	8	1	33	GSE3521	2	Yes	58	0	1	2		Basal-like	GSM80225	H1A6730-647	Breast Tumor regional metastasis, chemotherapy treated	Stratagene Human Universal Reference that contained 1/10 added MCF7 and ME16C RNAs
BC00034	0	81	0	81	GSE3521	1	Yes	68	0	0	2	1	LuminalA	GSM34475	H1A9529-0041C_Na	Breast Tumor	Stratagene Human Universal Reference that contained 1/10 added MCF7 and ME16C RNAs
BC00036-Repeat1	0	10	0	10	GSE3521	2							HER2+/ER-	GSM34516	H1A6261-2980V2_Na	Breast Tumor	Stratagene Human Universal Reference that contained 1/10 added MCF7 and ME16C RNAs
BC00036T	0	10	0	10	GSE3521	2	Yes	55	0	1	2	2	HER2+/ER-	GSM34488	H1A_C_0079	Breast Tumor	Stratagene Human Universal Reference that contained 1/10 added MCF7 and ME16C RNAs
BC00037					GSE3521	2	Yes	53	0	1	3		Normal Breast-like	GSM80226	H1A9529-030C	Breast Tumor	Stratagene Human Universal Reference that contained 1/10 added MCF7 and ME16C RNAs
BC00041	1	13	1	29	GSE3521	1	Yes	46	0	0	3	2	Basal-like	GSM34534	H1A9529-039C	Breast Tumor	Stratagene Human Universal Reference that contained 1/10 added MCF7 and ME16C RNAs
BC00043	0	76	0	76	GSE3521	1	Yes	43	0	0	3	1	Basal-like	GSM80227	H1A0120Na_C	Breast Tumor	Stratagene Human Universal Reference that contained 1/10 added MCF7 and ME16C RNAs
BC00043T					GSE3521	1		43	0	0	3	2	Basal-like	GSM34535	H1A_C_0080	Breast Tumor	Stratagene Human Universal Reference that contained 1/10 added MCF7 and ME16C RNAs
BC00048	1	5	1	11	GSE3521	1	Yes	77	0	0	2		Normal Breast-like	GSM80228	H1A6730-735	Breast Tumor	Stratagene Human Universal Reference that contained 1/10 added MCF7 and ME16C RNAs
BC00049T	1	48	0	72	GSE3521	2	Yes	43	0	1	3	2	Basal-like	GSM34536	H1A_C_0081	Breast Tumor	Stratagene Human Universal Reference that contained 1/10 added MCF7 and ME16C RNAs
BC00051	0	68	0	68	GSE3521	1	Yes	51	0	0	2	2	HER2+/ER-	GSM34563	H1A9529-0040C_Na	Breast Tumor	Stratagene Human Universal Reference that contained 1/10 added MCF7 and ME16C RNAs
BC00052-post-chemo	1	14	1	18	GSE3521	2	Yes	47	0	1	3	2	HER2+/ER-	GSM34560	H1A9529-040C	Breast Tumor, chemotherapy treated	Stratagene Human Universal Reference that contained 1/10 added MCF7 and ME16C RNAs
BC00052-post-chemo-Int	1	14	1	18	GSE3521	2							HER2+/ER-	GSM34471	H1A6261-2607V2	Breast Tumor, chemotherapy treated	Stratagene Human Universal Reference that contained 1/10 added MCF7 and ME16C RNAs
BC00053	1	27	1	28	GSE3521	2	Yes	71	0	1	3	2	Normal Breast-like	GSM34499	H1A6433-2608V2	Breast Tumor	Stratagene Human Universal Reference that contained 1/10 added MCF7 and ME16C RNAs
BC00055	1	12	1	31	GSE3521	2	Yes	56	0	1	2		HER2+/ER-	GSM80229	H1A9529-0088C	Breast Tumor	Stratagene Human Universal Reference that contained 1/10 added MCF7 and ME16C RNAs
BC00057-post-chemo	1	8	1	12	GSE3521	2	Yes	51	0	1	3	4	HER2+/ER-	GSM34444	H1A6260-731	Breast Tumor, chemotherapy treated	Stratagene Human Universal Reference that contained 1/10 added MCF7 and ME16C RNAs
BC00063					GSE3521	3	Yes	36	0	1	3		HER2+/ER-	GSM80230	H1A9529-041C	Breast Tumor	Stratagene Human Universal Reference that contained 1/10 added MCF7 and ME16C RNAs
BC00063_Repeat1					GSE3521	3		36	0	1	3		HER+/ER-	GSM80231	H1A7871-2423V2	Breast Tumor	Stratagene Human Universal Reference that contained 1/10 added MCF7 and ME16C RNAs
BC00064-RECUR	1	10	1	47	GSE3521	2	Yes	44	0		3	1	Basal-like	GSM34469	H1A6357_3552	Breast Tumor recurrence	Stratagene Human Universal Reference that contained 1/10 added MCF7 and ME16C RNAs
BC00070	1	22	1	25	GSE3521	3	Yes	38	0	0	2	2	Basal-like	GSM34538	H1A9529-0096C	Breast Tumor	Stratagene Human Universal Reference that contained 1/10 added MCF7 and ME16C RNAs
BC00070-Int	1	22	1	25	GSE3521	3							Basal-like	GSM34517	H1A6433-2610V2	Breast Tumor	Stratagene Human Universal Reference that contained 1/10 added MCF7 and ME16C RNAs
BC00071	1	16	1	47	GSE3521	2	Yes	33	0	1	2	2	HER2+/ER-	GSM34539	H1A9529-0089C	Breast Tumor	Stratagene Human Universal Reference that contained 1/10 added MCF7 and ME16C RNAs
BC00074					GSE3521	2	Yes	78	0	1	2		Basal-like	GSM80232	H1A9529-0090C	Breast Tumor	Stratagene Human Universal Reference that contained 1/10 added MCF7 and ME16C RNAs
BC00075	1	11	1	11	GSE3521	3	Yes	72	0	1	2		Normal Breast-like	GSM80233	H1A7871-2424V2	Breast Tumor	Stratagene Human Universal Reference that contained 1/10 added MCF7 and ME16C RNAs
BC00078T	0	12	1	12	GSE3521	2	Yes	68	0	1	3	3	Basal-like	GSM34551	H1A4110_3579	Breast Tumor	Stratagene Human Universal Reference that contained 1/10 added MCF7 and ME16C RNAs
BC00082T	1	27	1	27	GSE3521	1	Yes	84	0	0	3	2	Basal-like	GSM34552	H1A4110_3580	Breast Tumor	Stratagene Human Universal Reference that contained 1/10 added MCF7 and ME16C RNAs
BC00083	1	33	0	36	GSE3521	2	Yes	43	0	1	3		Basal-like	GSM80234	H1A6546-126	Breast Tumor	Stratagene Human Universal Reference that contained 1/10 added MCF7 and ME16C RNAs
BC00086	0	9	0	9	GSE3521	2	Yes	25	0	1	3		Basal-like	GSM80235	H1A6261-2087V2	Breast Tumor	Stratagene Human Universal Reference that contained 1/10 added MCF7 and ME16C RNAs
BC00094T					GSE3521	1	Yes	51	0	0	3		Basal-like	GSM80236	H1A4110_3582	Breast Tumor	Stratagene Human Universal Reference that contained 1/10 added MCF7 and ME16C RNAs
BC00097					GSE3521	2	Yes	40	0	1	3		HER2+/ER-	GSM80237	H1A9529-0091C	Breast Tumor	Stratagene Human Universal Reference that contained 1/10 added MCF7 and ME16C RNAs
BR00-0284	0	43	0	43	GSE3521	1	Yes	63	0	0	3	3	HER2+/ER-	GSM34425	H1A6433-2611V2	Breast Tumor	Stratagene Human Universal Reference that contained 1/10 added MCF7 and ME16C RNAs
BR00-0284-Int	0	43	0	43	GSE3521	1							HER2+/ER-	GSM34518	H1A6433-2987V2	Breast Tumor	Stratagene Human Universal Reference that contained 1/10 added MCF7 and ME16C RNAs
BR00-0344	1	7	1	30	GSE3521	2	Yes	65	1	1	3	2	LuminalB	GSM34519	H1A6433-2598V2	Breast Tumor	Stratagene Human Universal Reference that contained 1/10 added MCF7 and ME16C RNAs
BR00-0344-Repeat1	1	7	1	30	GSE3521	2							LuminalB	GSM34540	H1A9529-028C_Na	Breast Tumor	Stratagene Human Universal Reference that contained 1/10 added MCF7 and ME16C RNAs
BR00-0365	0	22	0	22	GSE3521	2	Yes	43	1	1	3	4	LuminalB	GSM34554	H1A_013Na_C	Breast Tumor	Stratagene Human Universal Reference that contained 1/10 added MCF7 and ME16C RNAs
BR00-0387	1	6	0	51	GSE3521	2	Yes	57	1	1	2	4	LuminalA	GSM34541	H1A9529-025C_Na	Breast Tumor	Stratagene Human Universal Reference that contained 1/10 added MCF7 and ME16C RNAs
BR00-0387-Repeat1	1	6	0	51	GSE3521	2							LuminalA	GSM34470	H1A6433-2597V2	Breast Tumor	Stratagene Human Universal Reference that contained 1/10 added MCF7 and ME16C RNAs
BR00-0504	0	39	0	39	GSE3521	2	Yes	88	1	1	1	2	LuminalA	GSM34424	H1A6433-2988V2	Breast Tumor	Stratagene Human Universal Reference that contained 1/10 added MCF7 and ME16C RNAs
BR00-0572	1	11	0	42	GSE3521	2	Yes	45	0	1	3	3	Basal-like	GSM34484	H1A6433-2599V2	Breast Tumor	Stratagene Human Universal Reference that contained 1/10 added MCF7 and ME16C RNAs
BR00-0572-Int	1	11	0	42	GSE3521	2							Basal-like	GSM34485	H1A6433-2989V2	Breast Tumor	Stratagene Human Universal Reference that contained 1/10 added MCF7 and ME16C RNAs
BR00-0587	0	37	0	37	GSE3521	1	Yes	68	1	0	3	2	LuminalA	GSM34430	H1A6433-2990V2	Breast Tumor	Stratagene Human Universal Reference that contained 1/10 added MCF7 and ME16C RNAs
BR01-0125	0	33	0	33	GSE3521	2	Yes	40	1	1	2	3	LuminalB	GSM34461	H1A6433-2992V2	Breast Tumor	Stratagene Human Universal Reference that contained 1/10 added MCF7 and ME16C RNAs
BR01-0246	0	31	0	31	GSE3521	2	Yes	36	1	1	2	2	LuminalA	GSM34496	H1A9529-0093C	Breast Tumor	Stratagene Human Universal Reference that contained 1/10 added MCF7 and ME16C RNAs
BR01-0349	1	3	1	24	GSE3521	2	Yes	37	1	1	3	3	LuminalB	GSM34486	H1A9529-0047C	Breast Tumor	Stratagene Human Universal Reference that contained 1/10 added MCF7 and ME16C RNAs
BR94-1083	1	23	1	47	GSE3521	2	Yes	48	0	1	3	1	LuminalA	GSM34426	H1A6912-6957V2	Breast Tumor	Stratagene Human Universal Reference that contained 1/10 added MCF7 and ME16C RNAs
BR94-1096	1	31	1	94	GSE3521	1	Yes	82	1	0	1	1	HER2+/ER-	GSM80238	H1A6912-6958V2	Breast Tumor	Stratagene Human Universal Reference that contained 1/10 added MCF7 and ME16C RNAs
BR94-187	1	1	1	23	GSE3521	3	Yes	47	1	1	2		Basal-like	GSM80239	H1AG4110A_4260	Breast Tumor	Stratagene Human Universal Reference that contained 1/10 added MCF7 and ME16C RNAs
BR95-0017	1	36	1	64	GSE3521	2	Yes	52	1	1	3	2	LuminalB	GSM34526	H1A6261-1488V2	Breast Tumor	Stratagene Human Universal Reference that contained 1/10 added MCF7 and ME16C RNAs
BR95-0035	0	106	0	106	GSE3521	2	Yes	74	0	1	3	2	LuminalA	GSM34487	H1A6912-6984V2	Breast Tumor	Stratagene Human Universal Reference that contained 1/10 added MCF7 and ME16C RNAs
BR95-0152	1	26	0	101	GSE3521	1	Yes	72	1	0	3	4	HER2+/ER-	GSM34521	H1A6912-6985V2	Breast Tumor	Stratagene Human Universal Reference that contained 1/10 added MCF7 and ME16C RNAs
BR95-0184	0	96	0	96	GSE3521	1	Yes	74	1	0	3	2	LuminalB	GSM34462	H1A6912-6986V2	Breast Tumor	Stratagene Human Universal Reference that contained 1/10 added MCF7 and ME16C RNAs
BR96-0014	0	96	0	96	GSE3521	2	Yes	47	1	1	1	4	LuminalA	GSM34463	H1A6912-6987V2	Breast Tumor	Stratagene Human Universal Reference that contained 1/10 added MCF7 and ME16C RNAs
BR97-0137	1	20	1	21	GSE3521	2		55	0	1	3	3	Basal-like	GSM34429	H1A6261-1489V2	Breast Tumor	Stratagene Human Universal Reference that contained 1/10 added MCF7 and ME16C RNAs
BR97-0137-Int	1	20	1	21	GSE3521	2	Yes						Basal-like	GSM34489	H1A6261-1490V2	Breast Tumor	Stratagene Human Universal Reference that contained 1/10 added MCF7 and ME16C RNAs
BR97-1045	0	31	0	31	GSE3521	2	Yes	44	1	1	2	2	LuminalA	GSM34434	H1A9529-0048C	Breast Tumor	Stratagene Human Universal Reference that contained 1/10 added MCF7 and ME16C RNAs
BR98-0161	1	36	1	60	GSE3521	2	Yes	57	0	1	2	2	LuminalB	GSM34542	H1A9529-0049C	Breast Tumor	Stratagene Human Universal Reference that contained 1/10 added MCF7 and ME16C RNAs
BR98-0261	0	65	0	65	GSE3521	1	Yes	44	0	0	3	2	Basal-like	GSM34561	H1A014Na_C	Breast Tumor	Stratagene Human Universal Reference that contained 1/10 added MCF7 and ME16C RNAs
BR98-0261-Repeat1	0	65	0	65	GSE3521	1							Basal-like	GSM34545	H1A9529-0050C	Breast Tumor	Stratagene Human Universal Reference that contained 1/10 added MCF7 and ME16C RNAs
BR99-0207	0	57	0	57	GSE3521	2	Yes	84	1	1	2	2	LuminalA	GSM34546	H1A7411-0066-C	Breast Tumor	Stratagene Human Universal Reference that contained 1/10 added MCF7 and ME16C RNAs
BR99-0207-Int	0	57	0	57	GSE3521	2							LuminalA	GSM34454	H1A012Na_C	Breast Tumor	Stratagene Human Universal Reference that contained 1/10 added MCF7 and ME16C RNAs
BR99-0348	0	32	0	32	GSE3521	1	Yes	85	1	0	2	2	LuminalA	GSM34455	H1A9529-0051C	Breast Tumor	Stratagene Human Universal Reference that contained 1/10 added MCF7 and ME16C RNAs
BR99-0348-Int	0	32	0	32	GSE3521	1							LuminalA	GSM34456	H1A7411-0082-C	Breast Tumor	Stratagene Human Universal Reference that contained 1/10 added MCF7 and ME16C RNAs
HCI02-235					GSE3521	1	Yes	57	0	0	3	2	Basal-like	GSM50135	H1A9529-0054C	Breast Tumor	Stratagene Human Universal Reference that contained 1/10 added MCF7 and ME16C RNAs
Normal-Breast-1					GSE3521								Normal Breast-like	GSM34490	H1A6261-2992V2_Na	Normal breast tissue from BD, pool of samples	Stratagene Human Universal Reference that contained 1/10 added MCF7 and ME16C RNAs
Normal-Breast-10					GSE3521								Normal Breast-like	GSM80240	H1A9529-0048Na_C	Normal breast tissue from an individual	Stratagene Human Universal Reference that contained 1/10 added MCF7 and ME16C RNAs
Normal-Breast-2					GSE3521								Normal Breast-like	GSM34547	H1A9529-0052C	Normal breast tissue from an individual	Stratagene Human Universal Reference that contained 1/10 added MCF7 and ME16C RNAs
Normal-Breast-3					GSE3521								Normal Breast-like	GSM34482	H1A9529-0095C	Normal breast tissue from an individual	Stratagene Human Universal Reference that contained 1/10 added MCF7 and ME16C RNAs
Normal-Breast-4					GSE3521								Normal Breast-like	GSM34441	H1A6261-2138V2_Na	Normal breast tissue from an individual	Stratagene Human Universal Reference that contained 1/10 added MCF7 and ME16C RNAs
Normal-Breast-5					GSE3521								Normal Breast-like	GSM34465	H1A6261-2139V2_Na	Normal breast tissue from an individual	Stratagene Human Universal Reference that contained 1/10 added MCF7 and ME16C RNAs
Normal-Breast-6					GSE3521								Normal Breast-like	GSM34427	H1A6261-2140V2_Na	Normal breast tissue from an individual	Stratagene Human Universal Reference that contained 1/10 added MCF7 and ME16C RNAs
Normal-Breast-7					GSE3521								Normal Breast-like	GSM34483	H1A9529-0053C	Normal breast tissue from an individual	Stratagene Human Universal Reference that contained 1/10 added MCF7 and ME16C RNAs
Normal-Breast-8					GSE3521								Normal Breast-like	GSM34524	H1A6149-701S02	Normal breast tissue from an individual	Stratagene Human Universal Reference that contained 1/10 added MCF7 and ME16C RNAs
Normal-Breast-9					GSE3521								Normal Breast-like	GSM34440	H1A6261-1499V2_Na	Normal breast tissue from Strategene, pool of samples	Stratagene Human Universal Reference that contained 1/10 added MCF7 and ME16C RNAs
PB120-LN-Met	1	1	1	13	GSE3521	3	Yes	61	0	1	3	2	Basal-like	GSM34464	H1A6261-2597V2_Na	Breast Tumor lymph node regional metastasis	Stratagene Human Universal Reference that contained 1/10 added MCF7 and ME16C RNAs
PB126	1	1	1	16	GSE3521	3		29	0	1	3	4	Basal-like	GSM34491	H1A6433-2761_V2	Breast Tumor, with paired metastasis sample	Stratagene Human Universal Reference that contained 1/10 added MCF7 and ME16C RNAs
PB126-LN-Met	1	1	1	16	GSE3521	3	Yes						Basal-like	GSM34466	H1A6261-0922V2	Breast Tumor lymph node regional metastasis, with paired primary tumor	Stratagene Human Universal Reference that contained 1/10 added MCF7 and ME16C RNAs
PB138	0	30	0	30	GSE3521	1		58	0	0	2	2	Basal-like	GSM34492	H1A6261-0924V2	Breast Tumor	Stratagene Human Universal Reference that contained 1/10 added MCF7 and ME16C RNAs
PB138-Int	0	30	0	30	GSE3521	1	Yes						Basal-like	GSM34423	H1A6261-0925V2	Breast Tumor	Stratagene Human Universal Reference that contained 1/10 added MCF7 and ME16C RNAs
PB149	0	34	0	34	GSE3521	1	Yes	41	1	0	1	2	Normal Breast-like	GSM34555	H1A7411-0083-C	Breast Tumor	Stratagene Human Universal Reference that contained 1/10 added MCF7 and ME16C RNAs
PB152-MET-LN	1	31	1	74	GSE3521	3	Yes		0				Basal-like	GSM50148	H1A6261-2598V2_Na	Breast Tumor lymph node metastasis in opposite breast (distant)	Stratagene Human Universal Reference that contained 1/10 added MCF7 and ME16C RNAs
PB155-LN-Met	0	5	0	5	GSE3521	2	Yes	36	0	1	3		Basal-like	GSM80241	H1A9529-0001Na_C	Breast Tumor lymph node regional metastasis	Stratagene Human Universal Reference that contained 1/10 added MCF7 and ME16C RNAs
PB155-MET-LN	0	5	0	5	GSE3521	2							Basal-like	GSM80242	H1A6261-2599V2_Na	Breast Tumor lymph node regional metastasis	Stratagene Human Universal Reference that contained 1/10 added MCF7 and ME16C RNAs
PB158	0	30	0	30	GSE3521	1	Yes	86	1	0	3	3	LuminalB	GSM34457	H1A9529-0003C	Breast Tumor	Stratagene Human Universal Reference that contained 1/10 added MCF7 and ME16C RNAs
PB184	0	29	0	29	GSE3521	1	Yes	50	1	0	3	1	Basal-like	GSM34562	H1A7411-0084-C	Breast Tumor	Stratagene Human Universal Reference that contained 1/10 added MCF7 and ME16C RNAs
PB196-C	1	11	1	33	GSE3521	3							Basal-like	GSM80243	H1A9529-0089Na_C	Breast Tumor, with paired metastasis sample	Stratagene Human Universal Reference that contained 1/10 added MCF7 and ME16C RNAs
PB196-C-LN-Met	1	11	1	33	GSE3521	3	Yes						Basal-like	GSM80244	H1A9529-0088Na_C	Breast Tumor lymph node regional metastasis, with paired primary tumor	Stratagene Human Universal Reference that contained 1/10 added MCF7 and ME16C RNAs
PB205	1	1	1	4	GSE3521	3	Yes	39	0	1	2	4	Basal-like	GSM34523	H1A6433-2610V2_Na	Breast Tumor	Stratagene Human Universal Reference that contained 1/10 added MCF7 and ME16C RNAs
PB232	0	25	0	25	GSE3521	1	Yes		0	0			Basal-like	GSM80245	H1A6433-2808_V2	Breast Tumor	Stratagene Human Universal Reference that contained 1/10 added MCF7 and ME16C RNAs
PB244	0	24	0	24	GSE3521	1	Yes	38	0	0	3	1	Basal-like	GSM50149	H1A9529_0029_C	Breast Tumor	Stratagene Human Universal Reference that contained 1/10 added MCF7 and ME16C RNAs
PB249	0	8	0	8	GSE3521	2	Yes	36	1	1	3	1	LuminalB	GSM34458	H1A9529-0055C	Breast Tumor	Stratagene Human Universal Reference that contained 1/10 added MCF7 and ME16C RNAs
PB255	0	4	0	4	GSE3521	2	Yes	56	1	1	3	2	LuminalA	GSM34459	H1A9529-0056C	Breast Tumor	Stratagene Human Universal Reference that contained 1/10 added MCF7 and ME16C RNAs
PB258					GSE3521	2		84	1	1	2	2	LuminalA	GSM34543	H1A9529-0057C	Breast Tumor, with paired metastasis sample	Stratagene Human Universal Reference that contained 1/10 added MCF7 and ME16C RNAs
PB258-LN-Met					GSE3521	2	Yes						LuminalA	GSM34564	H1A7411-0117-C	Breast Tumor lymph node regional metastasis, with paired primary tumor	Stratagene Human Universal Reference that contained 1/10 added MCF7 and ME16C RNAs
PB271	0	14	0	14	GSE3521	2	Yes	45	1	1	3	2	Normal Breast-like	GSM34445	H1A9529-0058C	Breast Tumor	Stratagene Human Universal Reference that contained 1/10 added MCF7 and ME16C RNAs
PB284	0	1	0	1	GSE3521	1	Yes	34	1	0	1	1	LuminalA	GSM52895	H1A9529-0043C	Breast Tumor	Stratagene Human Universal Reference that contained 1/10 added MCF7 and ME16C RNAs
PB293	0	11	0	11	GSE3521	1	Yes	56	1	0	2	2	LuminalB	GSM34447	H1A9529-0060C	Breast Tumor	Stratagene Human Universal Reference that contained 1/10 added MCF7 and ME16C RNAs
PB297	0	18	0	18	GSE3521	1	Yes	55	0	0	3	2	Basal-like	GSM34565	H1A9529-0061C	Breast Tumor	Stratagene Human Universal Reference that contained 1/10 added MCF7 and ME16C RNAs
PB297-Int	0	18	0	18	GSE3521	1							Basal-like	GSM34566	H1A7411-0112-C	Breast Tumor	Stratagene Human Universal Reference that contained 1/10 added MCF7 and ME16C RNAs
PB307	0	9	0	9	GSE3521	1	Yes	35	1	0	3	3	LuminalB	GSM34480	H1A9529-0062C	Breast Tumor	Stratagene Human Universal Reference that contained 1/10 added MCF7 and ME16C RNAs
PB311	0	14	0	14	GSE3521	2	Yes	48	1	1	3	3	LuminalB	GSM34481	H1A9529-0044C	Breast Tumor	Stratagene Human Universal Reference that contained 1/10 added MCF7 and ME16C RNAs
PB314	0	21	0	21	GSE3521	2	Yes	51	0	1	3	3	HER2+/ER-	GSM34497	H1A9529-0045C	Breast Tumor	Stratagene Human Universal Reference that contained 1/10 added MCF7 and ME16C RNAs
PB334	0	19	0	19	GSE3521	1	Yes	50	0	0	3	1	Basal-like	GSM34527	H1A6433-2608V2_Na	Breast Tumor	Stratagene Human Universal Reference that contained 1/10 added MCF7 and ME16C RNAs
PB341	0	18	0	18	GSE3521	2		49		1			Normal Breast-like	GSM53476	H1A7871-2312V2	Breast Tumor, with paired metastasis sample	Stratagene Human Universal Reference that contained 1/10 added MCF7 and ME16C RNAs
PB341-LN-Met	0	18	0	18	GSE3521	2	Yes	49		1			Basal-like	GSM80246	H1A7871-2313V2	Breast Tumor lymph node regional metastasis, with paired primary tumor	Stratagene Human Universal Reference that contained 1/10 added MCF7 and ME16C RNAs
PB342	0	23	0	23	GSE3521	2	Yes	50		1			Normal Breast-like	GSM53477	H1A7871-2315V2	Breast Tumor	Stratagene Human Universal Reference that contained 1/10 added MCF7 and ME16C RNAs
PB370	0	20	0	20	GSE3521	2	Yes	67	1	1	3	2	LuminalA	GSM34448	H1A9529-0063C	Breast Tumor	Stratagene Human Universal Reference that contained 1/10 added MCF7 and ME16C RNAs
PB376	0	15	0	15	GSE3521	1	Yes	50	0	0	3	2	Basal-like	GSM34544	H1A7411-0114-C	Breast Tumor	Stratagene Human Universal Reference that contained 1/10 added MCF7 and ME16C RNAs
PB377	1	18	0	18	GSE3521	1	Yes	77	1	0	3	2	Basal-like	GSM34504	H1A6989-8214-V2	Breast Tumor	Stratagene Human Universal Reference that contained 1/10 added MCF7 and ME16C RNAs
PB379	1	15	0	17	GSE3521	2	Yes	55	1	1	3	2	LuminalB	GSM34476	H1A6989-8215-V2	Breast Tumor	Stratagene Human Universal Reference that contained 1/10 added MCF7 and ME16C RNAs
PB388	0	2	0	16	GSE3521	1	Yes	80	1	0	3	2	LuminalA	GSM34505	H1A6433-2809_V2	Breast Tumor	Stratagene Human Universal Reference that contained 1/10 added MCF7 and ME16C RNAs
PB407	1	9	0	17	GSE3521	3	Yes	56	1	1	3	3	LuminalB	GSM52883	H1A6989-8228-V2	Breast Tumor	Stratagene Human Universal Reference that contained 1/10 added MCF7 and ME16C RNAs
PB412	0	19	0	19	GSE3521	1	Yes	58	0	0	3	2	Basal-like	GSM34506	H1A6433-2810_V2	Breast Tumor	Stratagene Human Universal Reference that contained 1/10 added MCF7 and ME16C RNAs
PB412-Int	0	19	0	19	GSE3521	1							Basal-like	GSM34507	H1A6433-2811_V2	Breast Tumor	Stratagene Human Universal Reference that contained 1/10 added MCF7 and ME16C RNAs
PB413	0	9	0	9	GSE3521	2	Yes	63	1	1	2	2	LuminalA	GSM34508	H1A6989-8226-V2	Breast Tumor	Stratagene Human Universal Reference that contained 1/10 added MCF7 and ME16C RNAs
PB419	0	10	0	10	GSE3521	1	Yes						Basal-like	GSM34477	H1A6261-2140V2	Breast Tumor	Stratagene Human Universal Reference that contained 1/10 added MCF7 and ME16C RNAs
PB419-Int	0	10	0	10	GSE3521	1		49	0	0	3	2	Basal-like	GSM34478	H1A6261-2141V2	Breast Tumor	Stratagene Human Universal Reference that contained 1/10 added MCF7 and ME16C RNAs
PB432	1	15	0	15	GSE3521	2	Yes	79	1	1	3	2	LuminalB	GSM52896	H1A7411-0115-C	Breast Tumor	Stratagene Human Universal Reference that contained 1/10 added MCF7 and ME16C RNAs
PB432-repeat1	1	15	0	15	GSE3521	2							LuminalB	GSM52882	H1A6149-698	Breast Tumor	Stratagene Human Universal Reference that contained 1/10 added MCF7 and ME16C RNAs
PB441	0	9	0	9	GSE3521	1	Yes	83	1	0	2	1	LuminalA	GSM34549	H1A7411-0113-C	Breast Tumor	Stratagene Human Universal Reference that contained 1/10 added MCF7 and ME16C RNAs
PB455	1	12	0	23	GSE3521	2	Yes	52	0	1	2	3	HER2+/ER-	GSM34528	H1A6433-2812_V2	Breast Tumor	Stratagene Human Universal Reference that contained 1/10 added MCF7 and ME16C RNAs
PB475	0	2	0	2	GSE3521	1	Yes	50	1	0	2	2	LuminalA	GSM34433	H1A7411-0116-C	Breast Tumor	Stratagene Human Universal Reference that contained 1/10 added MCF7 and ME16C RNAs
PB479					GSE3521	2	Yes	52	1	1	3	2	LuminalA	GSM52884	H1A6433-2978_V2	Breast Tumor	Stratagene Human Universal Reference that contained 1/10 added MCF7 and ME16C RNAs
PB515	0	2	0	2	GSE3521	1	Yes		0	1	3	3	Basal-like	GSM50154	H1A6433-2979_V2	Breast Tumor	Stratagene Human Universal Reference that contained 1/10 added MCF7 and ME16C RNAs
UB21	0	30	0	30	GSE3521	1	Yes	77	1	0	1	1	LuminalA	GSM34529	H1A6433-3007_V2	Breast Tumor	Stratagene Human Universal Reference that contained 1/10 added MCF7 and ME16C RNAs
UB29	0	25	0	25	GSE3521	1	Yes	59	0	0	3	2	Basal-like	GSM34437	H1A6433-3010_V2	Breast Tumor	Stratagene Human Universal Reference that contained 1/10 added MCF7 and ME16C RNAs
UB37	0	25	0	25	GSE3521	2	Yes	42	0	1	3	1	HER2+/ER-	GSM34431	H1A9529-0064C	Breast Tumor	Stratagene Human Universal Reference that contained 1/10 added MCF7 and ME16C RNAs
UB38	0	20	0	20	GSE3521	1	Yes	50	1	0	1	1	LuminalA	GSM34548	H1A7411-0118-C	Breast Tumor	Stratagene Human Universal Reference that contained 1/10 added MCF7 and ME16C RNAs
UB39	0	25	0	25	GSE3521	1	Yes	48	1	0	2	1	LuminalA	GSM34530	H1A6433-3011_V2	Breast Tumor	Stratagene Human Universal Reference that contained 1/10 added MCF7 and ME16C RNAs
UB43	0	18	0	18	GSE3521	2	Yes	48	1	1	3	1	LuminalA	GSM34556	H1A6433-2272V2	Breast Tumor	Stratagene Human Universal Reference that contained 1/10 added MCF7 and ME16C RNAs
UB44	0	24	0	24	GSE3521	2	Yes	50	1	1	2	2	LuminalA	GSM34428	H1A6433-2273_V2	Breast Tumor	Stratagene Human Universal Reference that contained 1/10 added MCF7 and ME16C RNAs
UB45	0	21	0	21	GSE3521	2	Yes	46	1	1	2	2	LuminalA	GSM34531	H1A6433-2274_V2	Breast Tumor	Stratagene Human Universal Reference that contained 1/10 added MCF7 and ME16C RNAs
UB55	0	22	0	22	GSE3521	1	Yes	58	1	0	1	1	LuminalA	GSM34567	H1A7411-0120-C	Breast Tumor	Stratagene Human Universal Reference that contained 1/10 added MCF7 and ME16C RNAs
UB55-Int	0	22	0	22	GSE3521	1							LuminalA	GSM34438	H1A7411-0121-C	Breast Tumor	Stratagene Human Universal Reference that contained 1/10 added MCF7 and ME16C RNAs
UB56	0	9	0	9	GSE3521	2	Yes	63	1	1	2	1	LuminalA	GSM34557	H1A6261-1499V2	Breast Tumor	Stratagene Human Universal Reference that contained 1/10 added MCF7 and ME16C RNAs
UB57	0	17	0	17	GSE3521	1	Yes	60	1	0	2	1	LuminalA	GSM34510	H1A6261-1500V2	Breast Tumor	Stratagene Human Universal Reference that contained 1/10 added MCF7 and ME16C RNAs
UB60	0	20	0	20	GSE3521	2	Yes	72	0	1	3	2	HER2+/ER-	GSM34532	H1A6433-2275_V2	Breast Tumor	Stratagene Human Universal Reference that contained 1/10 added MCF7 and ME16C RNAs
UB61	0	19	0	19	GSE3521	2	Yes	51	1	1	2	2	LuminalA	GSM34553	H1A9529-0065C	Breast Tumor	Stratagene Human Universal Reference that contained 1/10 added MCF7 and ME16C RNAs
UB61-Int	0	19	0	19	GSE3521	2							LuminalA	GSM34449	H1A7411-0107-C	Breast Tumor	Stratagene Human Universal Reference that contained 1/10 added MCF7 and ME16C RNAs
UB66	0	9	0	9	GSE3521	1	Yes	88	1	0	1	2	LuminalA	GSM34525	H1A6989-8211-V2	Breast Tumor	Stratagene Human Universal Reference that contained 1/10 added MCF7 and ME16C RNAs
UB67	0	16	0	16	GSE3521	2	Yes						Basal-like	GSM34450	H1A9529-0044Na_C	Breast Tumor	Stratagene Human Universal Reference that contained 1/10 added MCF7 and ME16C RNAs
UB67-Repeat1	0	16	0	16	GSE3521	2		80	0	1	3	1	Basal-like	GSM34503	H1A6730-745	Breast Tumor	Stratagene Human Universal Reference that contained 1/10 added MCF7 and ME16C RNAs
UB69	0	13	0	13	GSE3521	1	Yes	40	1	0	2	1	LuminalA	GSM34451	H1A7411-0108-C	Breast Tumor	Stratagene Human Universal Reference that contained 1/10 added MCF7 and ME16C RNAs
UB71	0	7	0	7	GSE3521	1	Yes	60	0	0	3	1	Basal-like	GSM34452	H1A7411-0111-C	Breast Tumor	Stratagene Human Universal Reference that contained 1/10 added MCF7 and ME16C RNAs
UB78	1	1	0	13	GSE3521	3			1	1			LuminalB	GSM34512	H1A6433-2276_V2	Breast Tumor, with paired metastasis sample	Stratagene Human Universal Reference that contained 1/10 added MCF7 and ME16C RNAs
UB78-LN-Met	1	1	0	13	GSE3521	3	Yes						LuminalB	GSM34513	H1A6433-2757_V2	Breast Tumor lymph node regional metastasis, with paired primary tumor	Stratagene Human Universal Reference that contained 1/10 added MCF7 and ME16C RNAs
A1-15 Liver Dis.N					GSE3521									GSM195294	H1AUNC-1034-C-A1-15DN	Autopsy patient #1 normal liver samples distant to tumor metastasis	Stratagene Human Universal Reference that contained 1/10 added MCF7 and ME16C RNAs
A1-BR-NL					GSE3521									GSM195312	H1AUNC44K-H1-0385	Autopsy patient #1 normal breast sample	Stratagene Human Universal Reference that contained 1/10 added MCF7 and ME16C RNAs
A4-BR-NL					GSE3521									GSM195313	H1AUNC44K-H1-0386	Autopsy patient #4 normal breast sample	Stratagene Human Universal Reference that contained 1/10 added MCF7 and ME16C RNAs
A5-BR-NL					GSE3521									GSM195314	H1AUNC44K-H1-0387	Autopsy patient #5 normal breast sample	Stratagene Human Universal Reference that contained 1/10 added MCF7 and ME16C RNAs
A6-LiverAdj-NL-weak					GSE3521									GSM195315	H1AUNC44K-H1-0388	Autopsy patient #6 normal liver samples adjacent to tumor metastasis	Stratagene Human Universal Reference that contained 1/10 added MCF7 and ME16C RNAs
A7-Liver-NL					GSE3521									GSM195316	H1AUNC44K-H1-0389	Autopsy patient #7 normal liver sample	Stratagene Human Universal Reference that contained 1/10 added MCF7 and ME16C RNAs
A8-Liver-NL					GSE3521									GSM195318	H1AUNC44K-H1-0593	Autopsy patient #8 normal liver sample	Stratagene Human Universal Reference that contained 1/10 added MCF7 and ME16C RNAs
